# Supplementary material for: Development of a Multilayer Film Including the Soluble Eggshell Membrane Fraction for the Treatment of Oral Mucosa Lesions
Source: Pharmaceutics. 2024 Oct 19;16(10):1342. doi: 10.3390/pharmaceutics16101342 (PMC11511083; doi:10.3390/pharmaceutics16101342)
Supplement: Supplementary file 1 [file pharmaceutics-16-01342-s001.zip]

Archive with 1 entries (1 files):
- pharmaceutics-3229252-supplementary.pdf
